# Supplementary material for: Search for a genetic cause of variably protease-sensitive prionopathy
Source: PLoS Pathog. 2025 Aug 1;21(8):e1013343. doi: 10.1371/journal.ppat.1013343 (PMC12327619; doi:10.1371/journal.ppat.1013343)
Supplement: S1 File — symbol: HGNC gene symbol, cds_length: base pairs of protein-coding sequence (from gnomAD v4.1 constraint metrics), sum_vpspr_ac_strict: sum allele count in VPSPr cases using strict filtering frequency threshold (4.3e-6), sum_vpspr_ac_loose: sum allele count in VPSPr cases using loose filtering frequency threshold (2.15e-5). (TSV) [file ppat.1013343.s001.tsv]

symbol	cds_length	sum_vpspr_ac_strict	sum_vpspr_ac_loose
TTN	107973	4	8
OBSCN	26775	2	4
SYNE1	26391	1	2
NEB	25575	0	0
CCDC168	21243	1	2
FSIP2	20721	1	4
AHNAK2	17385	3	3
HMCN1	16905	1	1
MUC12	16434	0	0
MUC4	16236	0	0
FAT4	14949	1	1
KMT2C	14904	1	2
RYR2	14901	0	0
PLEC	14052	1	1
DNAH14	13851	1	2
FAT1	13764	0	0
MUC17	13479	1	3
HECTD4	13254	0	0
DYNC2H1	12942	0	1
FLG	12183	1	1
NBPF10	11385	2	2
IGFN1	11124	3	4
CSMD3	11121	1	1
SVEP1	10713	0	0
MUC3A	9969	1	1
GOLGB1	9807	1	1
COL6A3	9531	0	1
CEP350	9351	1	1
NBPF14	8964	0	0
TACC2	8844	1	1
CELSR2	8769	0	0
PRRC2C	8694	0	0
LRBA	8589	1	2
HRNR	8550	0	0
APC	8529	1	1
UTP20	8355	1	1
TENM3	8097	0	2
NSD1	8088	1	2
IGSF10	7869	1	1
COL6A5	7845	1	1
POLQ	7770	1	1
NOTCH1	7665	1	1
HIVEP2	7338	1	2
SPTA1	7257	1	3
ARID1B	7116	0	0
F5	6687	1	1
PRRC2B	6687	0	0
TNC	6603	0	0
MED12L	6540	1	1
NAV1	6492	1	1
CRYBG1	6393	0	0
DSCAML1	6339	1	2
KIF26B	6324	1	3
ARHGAP32	6303	0	0
NUP214	6270	1	1
LRRK1	6045	2	2
SCN2A	6015	0	0
DOCK4	5996	1	1
ADPRHL1	5901	0	0
KIAA1549	5850	1	1
OBSL1	5688	1	1
FNDC1	5682	0	0
NUP210L	5664	1	1
ZNF142	5661	1	1
MYO16	5640	1	1
COL5A1	5514	1	2
LAMA4	5469	2	2
COL14A1	5388	1	1
PAPPA2	5373	1	1
SIPA1L2	5319	1	1
LAMB4	5283	0	0
LY75	5166	1	2
COL4A4	5070	1	1
CFAP43	4995	1	1
SCRIB	4974	1	2
TMEM131L	4830	1	2
LAMC1	4827	1	1
ADGRB1	4752	0	0
CUX1	4548	1	1
EPRS1	4536	1	2
SYNJ2	4488	1	1
PTPRK	4416	1	1
NBPF26	4344	0	0
CPSF1	4329	1	1
AKNA	4317	1	2
ADAMTS13	4281	1	2
SNED1	4239	0	0
TECPR2	4233	0	0
PRG4	4212	0	0
TDRD9	4146	0	0
FAM83H	4140	0	1
ATRNL1	4137	2	2
SIK3	4107	1	1
ELP1	4038	2	2
PNPLA7	4026	0	0
IRS2	4014	0	0
NFRKB	3972	1	1
ATXN2	3939	0	0
SMC4	3864	1	1
CRB2	3855	1	1
PPIP5K2	3834	0	1
SYNPO2	3783	0	1
ADGRG6	3750	1	1
USP40	3741	1	1
EDRF1	3714	1	1
ADAR	3678	1	1
DGKD	3642	1	1
ADAMTS19	3639	0	0
ADAMTS2	3633	1	1
PPFIA4	3630	1	2
SORBS2	3600	1	1
HIPK2	3594	1	1
SMC2	3591	0	1
ATP13A4	3588	1	1
ZBTB38	3585	1	1
LARS1	3528	1	1
POLR1B	3519	0	0
NUP133	3468	1	1
PALLD	3369	1	1
CEP126	3351	1	2
TCERG1	3345	0	0
ARHGAP39	3342	1	1
FNIP2	3342	1	1
PDGFRB	3318	0	0
TRPM8	3312	1	1
PLCL1	3285	0	0
SEC24A	3279	1	1
CR2	3276	0	1
TNK2	3258	0	1
TBC1D31	3198	1	1
CP	3195	1	1
PDE10A	3165	0	0
SENP7	3150	1	1
ULK1	3150	1	2
USP38	3126	1	1
PARP10	3111	1	1
GARNL3	3039	1	1
HLTF	3027	0	0
GPRIN1	3024	0	0
SNX25	3012	0	0
PHC3	2985	1	1
LVRN	2970	1	1
CLCN1	2964	1	2
CTBP2	2955	1	1
MTHFD1L	2937	1	1
ZBED6	2937	0	0
FCRL5	2931	1	2
SLITRK3	2931	1	1
AJM1	2928	0	0
CSF1R	2916	1	2
RBM19	2880	1	1
TNPO3	2871	1	1
ADAM19	2865	0	0
CHRD	2865	2	2
PCDHA13	2850	0	0
SOGA3	2841	1	1
KDM7A	2823	0	0
ANKLE2	2814	0	0
PCDHA7	2811	2	2
PCDHGC3	2802	1	1
FAM120B	2799	1	1
PCDHGB6	2790	0	0
WDR47	2781	1	1
PTPN4	2778	0	0
HK3	2769	1	1
USP20	2742	1	1
AGAP3	2733	1	1
BCAN	2733	1	1
TUBGCP3	2721	0	0
ADGRD1	2718	1	1
CBL	2718	1	1
CTNNA1	2718	1	1
MTBP	2712	1	1
EPB41L4B	2700	0	0
SWT1	2700	1	1
GRM6	2631	0	0
PRSS12	2625	1	1
GPR155	2610	1	1
NOM1	2580	0	1
ZXDC	2574	1	1
HSP90AA1	2562	1	1
SEMA4G	2529	1	1
TMPRSS7	2529	1	1
HSPA4L	2517	0	0
ABLIM1	2502	0	1
GPAM	2484	1	1
DDX20	2472	0	1
ARHGAP26	2442	1	1
CHSY1	2406	1	1
FGFR4	2406	1	1
PCDHB8	2403	0	0
NTRK1	2388	0	0
CALD1	2379	0	1
DGKG	2373	1	1
ARNT	2367	1	1
DCLK2	2349	0	1
ARHGEF38	2331	1	1
BARD1	2331	1	1
HPS6	2325	1	1
AFAP1L1	2304	1	1
DZIP1L	2301	0	0
SIM1	2298	1	2
FAP	2280	0	0
SEC63	2280	1	1
TMTC4	2280	1	1
ZNF425	2256	1	1
QSOX1	2241	1	1
WDR91	2241	1	1
MKLN1	2205	1	1
XRCC5	2196	1	1
TRIM36	2184	1	1
GPD2	2181	2	2
HMMR	2175	1	1
ACSL3	2160	1	1
MROH6	2157	0	0
RUFY1	2124	0	1
FBXL17	2103	1	1
PTPRE	2100	1	1
DPYSL3	2052	1	1
HBS1L	2052	1	1
TXLNB	2052	1	1
HSPA9	2037	1	1
OVGP1	2034	0	0
AGPS	2028	0	0
XPNPEP1	1998	1	1
NUAK1	1983	0	0
ENG	1974	0	0
PARPBP	1968	1	1
NYAP2	1959	1	1
RNPEP	1950	1	1
NEK11	1935	0	0
TIGD5	1926	1	1
MPP4	1911	0	0
GSTCD	1899	1	1
FBXO21	1884	1	1
REPIN1	1872	1	1
DBH	1851	0	0
SLC2A12	1851	1	1
F12	1845	1	1
FRMD1	1842	0	0
MYNN	1830	1	1
MEGF9	1806	0	0
IMPDH1	1797	1	1
TOR1AIP1	1797	0	0
PLBD2	1767	1	1
KLHL3	1761	0	0
NAPRT	1753	1	1
NUDCD1	1749	0	0
TTC24	1746	1	1
ADCK5	1740	1	1
TRIM45	1740	1	1
CPNE4	1725	1	1
POLL	1725	0	1
EFCAB12	1716	0	0
FUBP3	1716	1	1
ZYX	1716	0	0
FBXW11	1689	1	1
NOSTRIN	1689	1	1
IL1RL1	1668	1	1
SLC45A3	1659	0	0
ASIC3	1647	1	1
SOWAHA	1647	1	1
SVOP	1644	1	1
LMOD2	1641	1	1
SAMD3	1632	1	1
SEPTIN10	1632	0	0
SNTB1	1614	0	0
FMO2	1605	1	1
FSD1L	1590	0	0
ST6GAL2	1587	0	0
PMPCA	1575	0	0
PGBD5	1572	1	1
D2HGDH	1563	1	1
ALDH9A1	1554	0	0
RORC	1554	1	3
TBL1XR1	1542	0	0
EIF3E	1521	1	1
ATF2	1515	1	1
SHE	1485	1	1
PPIL4	1476	1	1
PRCC	1473	1	2
ZNF385B	1458	1	1
SP9	1452	0	0
CHIA	1428	0	0
MMP10	1428	1	1
LTV1	1425	1	1
GSK3B	1410	1	1
IL6R	1404	0	0
CHIT1	1398	0	0
MTX1	1398	1	1
ADRA2A	1395	0	0
PLAGL1	1389	1	1
GLRA1	1371	1	1
IFRD1	1353	1	1
PHYKPL	1350	1	1
ZNF277	1350	1	1
NCEH1	1344	1	1
MGAT1	1335	1	1
LRRC17	1323	2	2
MAEL	1302	0	1
CCNA2	1296	1	1
EIF5	1293	1	1
SYT11	1293	1	1
PUS1	1281	1	1
FCRLB	1278	1	1
SCRN3	1272	0	0
ING1	1266	1	1
KCNAB1	1257	1	1
RASSF5	1254	1	1
JMJD4	1251	0	0
IDH1	1242	1	1
FAM20B	1227	1	1
PLEKHO1	1227	1	1
MNDA	1221	0	0
STK32A	1221	1	1
LHX5	1206	2	2
PHAX	1182	1	1
KCNJ9	1179	0	0
XXYLT1	1179	1	1
SOX1	1173	0	0
HCAR3	1161	0	0
SHARPIN	1161	1	1
CCNI2	1155	1	1
GPR88	1152	0	0
KIF25	1152	0	0
DLK1	1149	0	0
RTCA	1137	1	1
ZNF696	1122	0	0
WNT8A	1107	1	1
TSSK1B	1101	1	1
FAM131A	1098	1	1
FOXH1	1095	1	1
TMEM198	1080	0	0
HTR5A	1071	1	1
RBM43	1071	1	1
CFHR2	1065	0	0
CMKLR2	1065	0	0
CCN6	1062	0	0
MAFA	1059	0	0
PCGF6	1050	1	1
GLT8D2	1047	1	1
TRUB1	1047	1	1
GBX2	1044	1	1
CALHM1	1038	1	1
CD84	1035	1	1
TAAR6	1035	0	0
B3GAT1	1002	1	1
OR6K3	993	0	0
OR6K6	957	1	1
OR2T7	952	0	0
OR2G6	948	1	1
OR1J2	939	1	1
LORICRIN	936	0	0
OR2A5	933	0	0
RNF115	912	1	1
PILRA	909	0	0
TAS2R5	897	1	1
TM4SF19	897	1	1
DPPA2	894	1	1
CCDC69	888	1	1
PRR18	885	0	0
NOTCH2NLC	879	0	0
PCMT1	855	0	0
GSTK1	846	1	1
TNFSF10	843	0	0
XRCC2	840	0	0
LHPP	810	0	0
TMEM176B	810	1	1
RFPL4B	789	1	1
RAB6C	762	0	0
ODF1	750	0	0
THEM4	720	0	0
DIABLO	717	1	1
METTL21A	708	1	1
LYSMD1	681	1	1
PSMD9	669	1	1
NUDT14	666	0	0
NOPCHAP1	633	1	1
C4orf51	606	1	1
SPACA7	585	1	1
LCN12	576	1	1
IRGM	543	0	0
LYPD6	513	1	1
ISCU	501	0	0
BCL2L15	489	1	1
SDHD	477	0	0
TMEM244	384	0	0
GYPB	363	0	0
IGHV4-4	353	0	0
SST	348	0	0
C2orf88	285	1	1
FAM229B	240	0	0
